# Supplementary material for: Deep Learning-Guided Discovery of Dual Inhibitors of SARS-CoV-2 Entry and 3CL Protease
Source: Molecules. 2026 Mar 20;31(6):1043. doi: 10.3390/molecules31061043 (PMC13319945; doi:10.3390/molecules31061043)
Supplement: Supplementary file 1 [file molecules-31-01043-s001.zip]

Archive with 1 entries (1 files):
- molecules-4136545-supplementary.pdf
